# Supplementary material for: Investigation of the Photoprotective Effects of Various Pigments Against Laser-Marking of Pharmaceutical Tablets
Source: Pharmaceutics. 2026 Jun 21;18(6):758. doi: 10.3390/pharmaceutics18060758 (PMC13306581; doi:10.3390/pharmaceutics18060758)
Supplement: Supplementary file 1 [file pharmaceutics-18-00758-s001.zip]

Archive with 1 entries (1 files):
- pharmaceutics-4356889-supplementary.pdf
